# Supplementary material for: Controllable Synthesis of Trifluoromethyl- or gem-Difluorovinyl-containing Analogues of Neonicotinoids by the Reaction of α-(Trifluoromethyl)styrenes with 2-Nitroimino-imidazolidine
Source: Molecules. 2023 Apr 17;28(8):3530. doi: 10.3390/molecules28083530 (PMC10145784; doi:10.3390/molecules28083530)
Supplement: Supplementary file 1 [file molecules-28-03530-s001.zip]

Archive with 1 entries (1 files):
- molecules-2323732-supplementary.pdf
